# Supplementary material for: Subtropical coastal microbiome variations due to massive river runoff after a cyclonic event
Source: Environ Microbiome. 2024 Jan 30;19:10. doi: 10.1186/s40793-024-00554-9 (PMC10829310; doi:10.1186/s40793-024-00554-9)
Supplement: Supplementary file 3 — Additional file 3. Dataset including all environmental parameters generated and analyzed in this study. [file 40793_2024_554_MOESM3_ESM.xlsx]

## Sheet: database_env
Sample	Station	Date	Temperature	Salinity	NH4 (µmole/L)	PO4 (µmole/L)	Si (µmole/L)	Nox (µmole/L)	DON (µmole/L)	DIN (µmol/L)	Chla (µg/L)	a350 (m-1)	S1	HIX (Zsolnay)	BIX (Parlanti)	POC (mg/L)	Fe (µg/L)	Mn (µg/L)	Ni (µg/L)	Cr (µg/L)	Cu (µg/L)	Zn (µg/L)	Co (µg/L)
sept-A	A	2019-09-23	22.4707093333333	35.413062	0.0379395327818406	0.321759259259259	3.34081866416591	0.121333333333333	5.19822713388483	0.159272866115174	0.596982652250038	0.2303	0.0285452691942537	1.23186	0.969209	0.15	55.692093313111	0.82320505	1.279178405	0.677552800950086	0.035614883039551	0.268622301012277	0.0760876070696237
sept-B	B	2019-09-23	22.2547789473684	35.6186138755981	0.0431903926489021	0.0518518518518518	1.53910786722899	0.069	5.65047627401776	0.112190392648902	0.234338059217425	0.25333	0.0274864714702565	1.09686	1.11336	0.0933333333333333	6.85511132309629	0.07094185	0.118785155	0.0541841006334749	-0.000212524014007748	0.215479234432154	0.0216875626666473
sept-C	C	2019-09-23	22.1671276051188	35.6553069469835	0.073349441004725	0.0578703703703703	1.18624736422921	0.0536666666666667	7.77831722566194	0.127016107671392	0.214983344794456	0.11515	0.0351766629355066	1.07238	0.976649	0.0933333333333333	4.12214148568528	0.00915106666666667	0.0942536033333333	0.0633451139814233	0.0193170662490669	0.257427448789971	0.0222421145572483
sept-D	D	2019-09-24	22.5812432989691	35.6038347079038	0.0912738105797039	0.0597222222222222	11.2353119543746	0.237333333333333	6.51439285608696	0.328607143913037	0.405579128076824	0.09212	0.0347043740124692	1.32269	0.933164	0.17	139.321020814084	1.9350221	3.35470081	2.37657787497105	0.136919767416693	0.548398790414523	0.256599371777305
sept-E	E	2019-09-24	22.7579181818182	35.6689045454545	0.347525685077435	0.293981481481481	4.56952888175114	0.663666666666667	6.1268076482559	1.0111923517441	1.32832989499661	0.39151	0.0260196850560831	1.47867	0.958215	0.31	58.6356910354143	0.6680801	0.46381681	0.35472578828286	0.0382994211212169	0.608411465977457	0.0255117560644213
sept-F	F	2019-09-24	22.9391217054264	35.6133573643411	0.0765874813302515	0.0766975308641975	6.5934367421887	0.246333333333333	5.78407918533642	0.322920814663585	0.570078667193391	0.13818	0.0320311544784189	1.2649	0.980683	0.18	53.8461962137738	1.0530191	1.71884881	0.991180689426334	0.172247282847539	0.666478228392972	0.0805313716300097
sept-G	G	2019-09-25	22.2071079710145	35.4648311594203	0.0755067241710129	0.0276234567901234	12.6923058826821	0.123	5.59749327582899	0.198506724171013	0.399365736608776	0.06909	0.0380342794661316	1.18494	0.9533	0.163333333333333	122.482109454807	1.86146155	2.561045405	2.25823155164944	0.00617235836667096	0.434574772900044	0.172350553538225
sept-H	H	2019-09-25	22.3093466216216	35.6835554054054	0.0450901799819485	0.0547839506172839	1.36660781544202	0.0906666666666667	5.37557648668472	0.135756846648615	0.243813481206198	0.06909	0.0346775651647485	1.29754	1.02569	0.0966666666666667	9.81514862042243	0.0867178	0.360930905	0.156457930861439	0.042399754022184	0.476304791084349	0.0204018302863206
sept-I	I	2019-09-25	22.3200191780822	35.6253831050228	0.0336430999586481	0.0384259259259259	0.870917766195848	0.05	5.27869023337469	0.0836430999586481	0.243999882950239	0.11515	0.0361969509470551	0.9725	1.15768	0.09	0.205609274553556	0	0.0165371033333333	0	-0.00190136477781495	0.209857905921994	0.00614162815718155
dec-A	A	2020-12-08	26.6095	35.8527	0.0442377497291031	0.0193800886262039	3.40586141681899	0.102	4.3977622502709	0.146237749729103	0.726275251291205	0.39151	0.0239164305306611	1.96973	1.61055	0.24	40.260624	1.292544	1.08256	0.59296	0.068408	0.226168	0.037944
dec-B	B	2020-12-08	26.0041	35.8552	0.100916652560148	0.331951140196944	1.27719803130712	0.066	4.78008334743985	0.166916652560148	0.266775380045942	0.27636	0.0248505616406036	1.27289	1.01415	0.16	8.217182	0.316128	0.122692	0.080068	0.087098	0.013098	0.004736
dec-C	C	2020-12-08	25.6962	35.847	0.0610690766993854	0.0917747269956256	0.946072615783053	0.015	4.97293092330061	0.0760690766993854	0.234504764510513	0.27636	0.0236693530606758	1.37188	1.46098	0.11	5.7910125	0.18045	0.1355625	0.126375	0.1417125	0.1528875	0.0024
dec-E	E	2020-12-10	27.7033	35.8506	0.329492087278903	0.35245400473852	6.51844032274523	0.415	3.7825079127211	0.744492087278903	1.54874535941592	0.73696	0.0197491659535237	1.74976	1.53779	0.27	19.603125	0.992175	0.11325	0.03285	0.0972	0.013275	0.0048
dec-F	F	2020-12-10	26.9227	35.8926	0.120695776903569	0.234318451903725	4.96215086978211	0.084	3.32930422309643	0.204695776903569	0.576622611087539	0.41454	0.0221775613735613	1.3336	1.06772	0.2	22.486055	1.010898	0.880258	0.446093	0.092513	0.166211	0.004544
dec-D	D	2020-12-10	25.8383	35.7392	0.0284142866492569	0.0942155442029561	3.07000563821601	0.069	3.26858571335074	0.0974142866492569	0.328175368926215	0.25333	0.0274953414641752	1.56088	1.06033	0.17	94.925596	1.656724	2.262444	1.612948	0.067868	0.013452	0.137864
dec-G	G	2020-12-09	25.2911	35.764	0.0341052621774757	0.170857204513133	3.87889772471052	0.185	4.88089473782252	0.219105262177476	0.674917097165933	0.11515	0.0331300242104482	1.29676	1.1072	0.16	80.8201	1.38773947368421	1.78070526315789	1.60857368421053	0.0727684210526316	0.0144394736842105	0.124652631578947
dec-H	H	2020-12-09	25.996	35.8313	0.0259780091134866	0.183061290549785	1.27246766822821	0.59	7.05602199088651	0.615978009113487	0.218577294687404	0.66787	0.0173611562458374	1.0335	1.05727	0.15	7.54810229508197	0.186208524590164	0.18927737704918	0.217982950819672	0.131866229508197	0.141167213114754	0.0030216393442623
dec-I	I	2020-12-09	25.3036	35.6987	0.0317101679968701	0.0737126796613802	1.28665875746495	0.301	3.20928983200313	0.33271016799687	0.207027283421365	0.18424	0.0302171575489616	1.34572	1.12118	0.09	1.53484144736842	0.0551546052631579	0.0174315789473684	0.00440328947368421	0.042716447368421	0.0989151315789474	0.00290526315789474
DB-D1	DB	2020-02-12	23.8641368421053	2.15196315789474	0.229206706443216	0.122660817450928	226.721460856532	12.086	6.317	12.3152067064432	0.689956053524572	10.11017	0.00728058891388027	15.1194	0.481653	1.69	7031.19345406173	89.9903203816252	213.905698984615	104.004896313698	0.789465196650081	5.3413632795874	12.326979440665
GR-D1	GR	2020-02-12	27.7714	35.9584	0.908346190245297	0.032953652449503	7.3185	0.429	6.322	1.3373461902453	0.93511066891012	0.20727	0.0293036689605094	1.55481	1.01493	0.22	53.4698114838833	0.925159730767528	1.633339302	0.655798152041642	0.141067104703781	0.192727363502558	0
B1-D2	B1	2020-02-13	26.9475	35.356	0.220692502077399	0.0370728590056909	6.7774	0.536	6.489	0.756692502077399	0.642728199416866	0.25333	0.0269834701523923	1.68068	0.942076	0.21	27.5824510347765	0.48654650986431	0.860689302	0.444651201705259	0.215857583840977	0.0360303040451373	0.0389646646264828
DB-D2	DB	2020-02-13	27.7449	35.8695	0.308310142466297	0.0334113420668572	15.2835	0.923	6.966	1.2313101424663	1.01128091568839	0.55272	0.0218882557982472	2.51387	0.682894	0.21	85.4660627779826	1.70195444421882	2.429782302	1.24546929644583	0.0384492581950924	0.130856115047215	0.105451039224607
GR-D2	GR	2020-02-13	27.8345	35.8829	0.191782015714058	0.0183075846941683	10.698	0.354	8.444	0.545782015714058	0.951620047697778	0.29939	0.0185361080390272	1.4031	0.951798	0.27	53.4182503394877	1.10859235570257	1.66555716	0.729494931674219	0.16237221060285	0.243863670550746	0.0812865158030176
B1-D3	B1	2020-02-14	27.6331	35.1369	0.242108309927173	0.0553804436998592	4.6543	0.266	6.515	0.508108309927173	0.818144057463017	0.27636	0.0276702936863853	1.50118	0.990322	0.21	16.631557177721	0.334649511584573	0.533026702538071	0.36354359575108	0.0174785522817088	0.333758157310162	0.0434603053551722
B2-D2	B2	2020-02-14	27.5734	35.449	0.262383017482767	0.0352421005362741	7.3643	0.383	6.988	0.645383017482767	0.46683635070129	0.25333	0.0277741322327217	1.4816	0.91697	0.21	139.358635668113	2.79528107154646	4.71301328571429	3.44228998745053	1.52160338382496	2.6911806887116	0.145555616195275
DB-D3	DB	2020-02-14	28.664	35.1146	0.817902011639549	0	41.453	0.979	6.177	1.79690201163955	1.27446924050149	3.38541	0.00824034181410346	3.31283	1.26959	0.3	116.531231827863	3.17226480165298	3.4438028775	1.66839335325249	0.0941969259902022	0.205565349529318	0.196085678777402
GR-D3	GR	2020-02-14	28.7699	35.0767	0.696047759329919	0.0228844808677104	23.4136	0.539	6.441	1.23504775932992	1.30366283836658	0.4606	0.022321937167339	2.25449	0.531192	0.26	59.4447309736291	1.41551108346754	1.85040802417582	0.893079597396708	0.173486646089209	0.13454088486957	0.069759386332647
B2-D3	B2	2020-02-15	27.7846	35.4751	0.285785602128814	0.0540073748477966	2.7284	0.332	6.75	0.617785602128814	0.404140536180629	0.27636	0.020221039542467	1.02656	0.982475	0.15	5.1039707363684	0.106730236181881	0.182918868	0.0642165471473635	0.15598723782287	0.0811936143049584	0.00474076808908057
DB-D4	DB	2020-02-15	29.8028	33.1444	1.22267203066547	0.0324959628321488	119.1178	2.897	5.36	4.11967203066547	0.841501641637979	1.17453	0.0172260938283352	8.0629	0.655857	0.21	155.030345598182	4.1386172024617	3.9407641275	2.20891497510672	0.0180511996117088	0.206635074887426	0.302619045070263
MB-D4	MB	2020-02-15	28.4781	35.1908	0.110227393931171	0.0361574797709825	20.6852	0.427	5.398	0.537227393931171	1.33567588381932	0.4606	0.0239711392541995	2.15085	0.908009	0.31	46.5058745249881	1.46525675572318	1.307092868	0.638528461524706	0.103864954209715	0.291654815100381	0.0786346247049297
GR-D4	GR	2020-02-15	29.1352	34.4167	0.27491974751196	0.0274613770412525	16.1639	0.309	5.423	0.58391974751196	0.986372349448285	0.36848	0.0247162881585068	1.95172	0.881984	0.27	30.5761023996512	1.16692213600285	1.115000868	0.493825256990308	0.13667822954722	0.280927700194637	0.0416097647232601
DB-D5	DB	2020-02-16	28.3084	35.5549	0.255238379681481	0.0361574797709825	49.2943	0.877	6.213	1.13223837968148	1.81644392812494	4.09934	0.0066774683449839	4.91212	0.499046	0.3	187.217713646638	4.22811931336815	4.92025004792627	2.59805985857541	0.0320180898202329	0.994833670982025	0.23531467804627
MB-D5	MB	2020-02-16	28.06	35.0766	0.0653731206109226	0.0480574098221919	8.3548	0.306	5.442	0.371373120610923	1.3198173641292	6.28719	0.00409996480301482	2.15856	0.66797	0.27	33.8083099853242	1.00568622173545	0.834712316666667	0.455536586975984	0.0857179634419634	0.518763437205482	0.0750149648302444
GR-D5	GR	2020-02-16	27.7831	35.5672	0.161037133461531	0.0494304786742545	1.9488	0.349	4.911	0.510037133461531	0.446066731454736	0.20727	0.0153438232551201	1.23941	0.949383	0.21	15.7249685389489	0.314203051933174	0.537414296153846	0.177733653157877	0.114906190998268	0.311815594133459	0.0126529204597716
DB-D6	DB	2020-02-17	27.9635	34.6862	0.169575328437153	0.0759764764807986	31.7317	0.557	7.149	0.726575328437153	2.5201593324331	0.62181	0.0205982097239946	4.54032	0.462949	0.33	221.738233308239	4.91247357416722	5.87530576304348	3.10473253694615	0.0794342183874598	0.962663101859766	0.302295777038579
GR-D6	GR	2020-02-17	27.4867	35.7517	0.0689623740596635	0.0393613070924619	1.0409	0.345	4.25	0.413962374059663	0.872367711384552	0.18424	0.0289376193397525	1.59637	0.973499	0.21	33.4595598265841	0.522665084409431	0.789409743103448	0.379157426600527	0.0798012127630385	0.401768292176745	0.0489124532582955
